# Supplementary material for: Transitional CXCL14+ cancer‐associated fibroblasts enhance tumour metastasis and confer resistance to EGFR‐TKIs, revealing therapeutic vulnerability to filgotinib in lung adenocarcinoma
Source: Clin Transl Med. 2025 Mar 31;15(4):e70281. doi: 10.1002/ctm2.70281 (PMC11955843; doi:10.1002/ctm2.70281)
Supplement: Supplementary file 1 — Supporting Information [file CTM2-15-e70281-s005.xlsx]

## Sheet: Table of Contents
Table of Contents
Table S1: List of canonical markers to assign the cell types.
Table S2: Top20 ﻿Differentially expressed genes of 16 fibroblasts subsets. A two-sided Wilcoxon signed-rank test was used to assess statistical significance.
Table S3: Gene list of function modules.
Table S4: Top50 ﻿Differentially expressed genes of CAF-C11. A two-sided Wilcoxon signed-rank test was used to assess statistical significance.
Table S5: Feature summary of the patient's plasma samples for ELISA.
Table S6: Feature summary of the lung adenocarcinoma specimens.
Table S7: Top20 ﻿Differentially expressed genes from 9 fibroblasts subsets in EGFR-TKIs targeted therapies sc-RNA data. A two-sided Wilcoxon signed-rank test was used to assess statistical significance.
Table S8: Feature summary of LUAD patients achieved EGFR-TKIs treatment.
Table S9: antibodies, qPCR primer and compounds information.

## Sheet: Table S1
Table S1: List of canonical markers to assign the cell types.
Class	Figures	Cell types	Genes
8 cell lineages	Figure S1B	Epithelial cells	EPCAM, KRT19, CDH1, KRT18
	Figure S1B	T lymphocytes	CD3D, CD3E, CD3G, TRAC
	Figure S1B	B lymphocytes	CD79A, IGHM, IGHG3, IGHA2
	Figure S1B	Myeloid cells	CD68, MARCO, FCGR3A (CD16), LYZ
	Figure S1B	NK cells	NCAM1 (CD56), NKG7, GNLY, KLRD1
	Figure S1B	MAST cells	KIT, MS4A2,GATA2
	Figure S1B	Fibroblasts	DCN, COL1A1, COL1A2, THY1
	Figure S1B	Endothelial cells	PECAM1, CLDN5, FLT1, RAMP2

## Sheet: Table S2
Table S2: Top20 ﻿Differentially expressed genes from 16 fibroblasts subsets. A two-sided Wilcoxon signed-rank test was used to assess statistical significance.
gene	p_val	avg_log2FC	pct.1	pct.2	p_val_adj	cluster		Module/Pathway		Gene symbol
COL1A1	2.57936e-83	0.778756	0.993	0.84	6.27583e-79	0		Signature genes of CAF-C0 used for ssGSEA		COL1A1,SFRP2,COL3A1,IGFBP4,COL14A1,CPXM1,IGLC3,IGF1,IGHG4,HTRA1,IGHG1,CHI3L1,HSPA1B,MEG3,IGHG3,CTHRC1,SPON2,KCNQ1OT1,IGFBP2,CYP1B1
SFRP2	1.36616e-82	1.18284	0.938	0.387	3.32401e-78	0		Signature genes of CAF-C1 used for ssGSEA		HTRA3,SCN7A,MOXD1,ALDH1A3,TSHZ2,ENC1,ASPN,LXN,PAPLN,FAP,COL6A3,C8orf4,CYP1B1,DAAM1,CTSC,COL10A1,COL8A1,INHBA,HOPX,CCL19
COL3A1	1.00203e-80	0.781697	0.989	0.786	2.43805e-76	0		Signature genes of CAF-C2 used for ssGSEA		GPC3,TCF21,SEPP1,LIMCH1,INMT,MACF1,SPINT2,FIGF,PLEKHH2,SCN7A,BMP5,CFD,FGFR4,ADH1B,NPNT,PPP1R14A,TSPAN8,ABCA8,RGCC,G0S2
IGFBP4	2.37203e-72	0.753618	0.996	0.729	5.77139e-68	0		Signature genes of CAF-C3 used for ssGSEA		COL11A1,MMP11,COL12A1,GJB2,DERL3,CTHRC1,PLAU,POSTN,MXRA5,COL10A1,THBS2,VCAN,COL5A2,SULF1,TGFBI,PDPN,COL5A1,INHBA,ASPN,IGFBP3
COL14A1	1.52718e-66	0.896567	0.81	0.334	3.71577e-62	0		Signature genes of CAF-C4 used for ssGSEA		DES,MYH11,PLN,TINAGL1,RERGL,NRGN,TAGLN,ACTG2,ADIRF,CNN1,MYL9,ACTA2,SNCG,LMOD1,PTP4A3,CSRP2,CAV1,C12orf75,NDUFA4L2,ID4
CPXM1	1.30541e-58	0.746472	0.645	0.206	3.17618e-54	0		Signature genes of CAF-C5 used for ssGSEA		XIST,SCGB3A2,IGHA2,CCL21,IGHA1,JCHAIN,IGHM,CCL19,IGLC2,IGHG3,RBP5,RGS16,C10orf10,BIRC3,SOCS3,CTSS,G0S2,TNFSF13B,VCAM1,CXCL14
IGLC3	6.91e-58	0.776366	0.817	0.351	1.68127e-53	0		Signature genes of CAF-C6 used for ssGSEA		SFRP1,RSPO3,PLA2G2A,IGF1,SFRP2,IGFBP4,NR4A1,MGST1,GPRC5A,CPXM1,EGR3,OGN,C16orf89,CSRNP1,NR4A2,SRPX,CXCL2,IER3,C7,IL6
IGF1	3.03508e-52	0.868258	0.74	0.299	7.38465e-48	0		Signature genes of CAF-C7 used for ssGSEA		PTGDS,CFD
IGHG4	2.40177e-50	0.7155	0.802	0.343	5.84374e-46	0		Signature genes of CAF-C8 used for ssGSEA		CD3E,PTPRC,SPOCK2,FYB,CD3D,CD2,CORO1A,ACAP1,LTB,TRBC2,CXCR4,LAPTM5,CD52,TRAC,CD37,ARHGDIB,RGS1,SRGN,CCL5,CREM
HTRA1	5.57463e-49	0.678678	0.875	0.562	1.35636e-44	0		Signature genes of CAF-C9 used for ssGSEA		HIGD1B,COX4I2,RGS5,GJA4,MCAM,GJC1,ADGRF5,TINAGL1,NDUFA4L2,PTP4A3,NOTCH3,TPPP3,EGFL6,COL4A1,CHN1,COL4A2,MEF2C,SDC2,FAM162B,COL18A1
IGHG1	3.07741e-48	0.706634	0.762	0.327	7.48763e-44	0		Signature genes of CAF-C10 used for ssGSEA		SFTPC,GPX3,ATF3,GDF10,IRF1,ICAM1,INTS6,INMT,CCL2,NFKBIZ,LIMCH1,CFD,ADH1B,FIGF,FGFR4,TSPAN8,RGCC,GPC3,IL6,ADM
CHI3L1	7.91655e-45	0.752885	0.355	0.069	1.92618e-40	0		Signature genes of CAF-C11 used for ssGSEA		CRABP1,CST1,PTGER3,WNT5A,DIO2,XIST,IGFBP3,CHN1,SLC6A6,TWIST2,COL12A1,CXCL14,IFI27,POSTN,COL10A1,CTGF,BST2,MMP11,CTHRC1,APOD
HSPA1B	8.96841e-45	0.738394	0.824	0.495	2.1821e-40	0		Signature genes of CAF-C12 used for ssGSEA		WIF1,PCSK1N,FAM150A,MYH11,TYRP1,WFDC1,ROBO2,CNN1,LMOD1,LMCD1,COL4A2,LTBP1,ACTA2,COL4A1,SYNPO2,TAGLN,ITGBL1,ACTG2,SFRP4,TGFBI
MEG3	2.15452e-44	0.694587	0.799	0.363	5.24215e-40	0		Signature genes of CAF-C13 used for ssGSEA		XIST,SCGB3A2,IGHA2,GSN,LEPR,IGHA1,JCHAIN,IGHM,IGLC2,ADH1B,IGHG3,FMO2,ABCA8,ALDH1A1,CKB,C7,ADIRF,IGFBP6,WISP2,RSPO3
IGHG3	3.2795e-41	0.636665	0.817	0.374	7.97934e-37	0		Signature genes of CAF-C14 used for ssGSEA		MS4A6A,LST1,AIF1,C1QC,HLA-DQB1,CXCL8,TYROBP,FCER1G,HLA-DMA,LAPTM5,HLA-DQA1,LYZ,CCL3L3,C1QB,CCL3,HLA-DPA1,C1QA,HLA-DRA,HLA-DPB1,HLA-DRB1
CTHRC1	2.7807e-39	0.715899	0.857	0.501	6.76571e-35	0		Signature genes of CAF-C15 used for ssGSEA		CALB2,UPK3B,ITLN1,KLK11,MSLN,PDZK1IP1,HP,CPB1,RBP4,TFPI2,PRG4,KRT19,SLC39A8,KRT8,KRT18,PROCR,SLPI,PLA2G2A,TM4SF1,IFI27
SPON2	1.27923e-38	0.662023	0.817	0.451	3.11249e-34	0
KCNQ1OT1	6.62356e-37	0.666147	0.766	0.458	1.61158e-32	0
IGFBP2	4.0681e-36	0.773086	0.612	0.266	9.89809e-32	0
CYP1B1	4.64461e-30	0.633394	0.678	0.344	1.13008e-25	0
HTRA3	2.96553e-34	0.689345	0.755	0.409	7.21544e-30	1
SCN7A	4.69771e-24	0.468725	0.716	0.392	1.143e-19	1
MOXD1	1.52887e-21	0.438926	0.736	0.447	3.71988e-17	1
ALDH1A3	2.82033e-21	0.436498	0.395	0.155	6.86215e-17	1
TSHZ2	2.41551e-20	0.423435	0.67	0.383	5.87718e-16	1
ENC1	3.32495e-20	0.425008	0.517	0.251	8.08993e-16	1
ASPN	7.3694e-20	0.565688	0.605	0.34	1.79305e-15	1
LXN	7.59062e-20	0.511197	0.655	0.408	1.84687e-15	1
PAPLN	3.46453e-19	0.334218	0.356	0.137	8.42955e-15	1
FAP	1.51974e-15	0.348813	0.59	0.331	3.69768e-11	1
COL6A3	1.25804e-14	0.335365	0.954	0.747	3.06095e-10	1
C8orf4	3.72628e-14	0.361675	0.644	0.404	9.06642e-10	1
CYP1B1	4.30546e-14	0.418892	0.605	0.359	1.04756e-09	1
DAAM1	3.53109e-13	0.339206	0.621	0.388	8.5915e-09	1
CTSC	6.19919e-13	0.37929	0.728	0.526	1.50832e-08	1
COL10A1	6.60365e-11	0.363571	0.448	0.247	1.60673e-06	1
COL8A1	7.99561e-10	0.350183	0.69	0.54	1.94541e-05	1
INHBA	4.60163e-09	0.33543	0.456	0.288	0.000111962	1
HOPX	5.19347e-09	0.362247	0.414	0.253	0.000126362	1
CCL19	2.7461e-07	0.469892	0.307	0.175	0.00668155	1
GPC3	9.19577e-90	1.12714	0.862	0.305	2.23742e-85	2
TCF21	1.66217e-80	0.988289	0.909	0.45	4.04423e-76	2
SEPP1	2.20943e-80	0.675585	0.98	0.813	5.37576e-76	2
LIMCH1	1.4022e-75	0.964558	0.846	0.348	3.4117e-71	2
INMT	8.12634e-75	0.992033	0.854	0.364	1.97722e-70	2
MACF1	4.48939e-68	0.823726	0.913	0.514	1.09231e-63	2
SPINT2	1.86056e-64	0.791019	0.791	0.298	4.52694e-60	2
FIGF	4.22332e-64	0.812311	0.531	0.112	1.02758e-59	2
PLEKHH2	4.56284e-57	0.813489	0.768	0.335	1.11018e-52	2
SCN7A	7.72917e-57	0.784994	0.819	0.377	1.88058e-52	2
BMP5	1.92345e-56	0.762879	0.602	0.185	4.67995e-52	2
CFD	1.25821e-55	0.9078	0.929	0.538	3.06134e-51	2
FGFR4	7.32259e-55	0.693476	0.488	0.11	1.78166e-50	2
ADH1B	1.34736e-53	0.810541	0.937	0.471	3.27827e-49	2
NPNT	1.14121e-48	0.673226	0.638	0.224	2.77669e-44	2
PPP1R14A	2.65778e-43	0.704939	0.843	0.398	6.46665e-39	2
TSPAN8	3.63407e-43	0.676408	0.693	0.275	8.84206e-39	2
ABCA8	4.90382e-43	0.683454	0.752	0.341	1.19315e-38	2
RGCC	9.49122e-42	0.764391	0.87	0.539	2.30931e-37	2
G0S2	7.73223e-34	0.7235	0.724	0.403	1.88133e-29	2
COL11A1	3.01901e-130	1.15227	0.566	0.036	7.34555e-126	3
MMP11	1.27362e-109	1.7736	0.762	0.139	3.09883e-105	3
COL12A1	6.97115e-91	1.12936	0.698	0.124	1.69615e-86	3
GJB2	2.04328e-81	0.89108	0.418	0.036	4.9715e-77	3
DERL3	9.22005e-73	0.762312	0.381	0.033	2.24333e-68	3
CTHRC1	9.83157e-69	1.04898	0.963	0.507	2.39212e-64	3
PLAU	2.57216e-66	1.04836	0.683	0.183	6.25833e-62	3
POSTN	7.87049e-62	1.12903	0.788	0.243	1.91497e-57	3
MXRA5	6.85672e-56	0.864243	0.788	0.3	1.66831e-51	3
COL10A1	1.37562e-53	0.956221	0.725	0.224	3.34702e-49	3
THBS2	1.22691e-51	0.917968	0.841	0.427	2.98519e-47	3
VCAN	5.62975e-51	0.819318	0.905	0.595	1.36977e-46	3
COL5A2	1.17781e-48	0.819968	0.862	0.472	2.86573e-44	3
SULF1	1.46691e-48	0.903219	0.725	0.29	3.56913e-44	3
TGFBI	3.72299e-47	0.864806	0.698	0.243	9.05841e-43	3
PDPN	3.9721e-45	0.758724	0.646	0.216	9.66452e-41	3
COL5A1	7.29727e-42	0.768012	0.847	0.469	1.7755e-37	3
INHBA	2.2557e-40	0.771565	0.698	0.267	5.48835e-36	3
ASPN	3.68695e-32	0.809956	0.714	0.339	8.97073e-28	3
IGFBP3	8.03983e-25	0.882446	0.582	0.275	1.95617e-20	3
DES	5.24293e-154	1.49713	0.621	0.028	1.27566e-149	4
MYH11	3.56463e-111	1.57226	0.793	0.111	8.67311e-107	4
PLN	2.35663e-109	1.31614	0.621	0.059	5.73392e-105	4
TINAGL1	2.93798e-87	1.09917	0.566	0.06	7.14839e-83	4
RERGL	3.99429e-86	0.729618	0.255	0.002	9.71851e-82	4
NRGN	2.17172e-67	0.686192	0.331	0.021	5.28402e-63	4
TAGLN	9.52949e-66	1.09697	0.986	0.698	2.31862e-61	4
ACTG2	1.63294e-61	1.16359	0.524	0.081	3.97312e-57	4
ADIRF	4.92732e-56	1.02049	0.952	0.611	1.19887e-51	4
CNN1	3.12126e-51	1.04736	0.497	0.094	7.59433e-47	4
MYL9	4.8653e-48	0.767851	0.959	0.853	1.18378e-43	4
ACTA2	5.71231e-47	1.13601	0.91	0.618	1.38986e-42	4
SNCG	7.66293e-40	0.755235	0.338	0.051	1.86447e-35	4
LMOD1	1.20411e-38	0.846209	0.524	0.143	2.92972e-34	4
PTP4A3	1.55353e-36	0.782894	0.421	0.088	3.77989e-32	4
CSRP2	8.07938e-31	0.913902	0.641	0.296	1.96579e-26	4
CAV1	1.76449e-30	0.776295	0.828	0.532	4.29318e-26	4
C12orf75	1.21963e-25	0.806052	0.497	0.185	2.96749e-21	4
NDUFA4L2	7.15031e-23	0.872724	0.448	0.154	1.73974e-18	4
ID4	9.35216e-21	0.726459	0.634	0.357	2.27547e-16	4
XIST	3.32412e-142	1.23544	0.855	0.073	8.08791e-138	5
SCGB3A2	1.91758e-108	1.02822	0.802	0.094	4.66566e-104	5
IGHA2	4.07817e-60	0.712351	0.679	0.128	9.92259e-56	5
CCL21	1.11742e-59	1.05612	0.641	0.115	2.7188e-55	5
IGHA1	4.48114e-58	1.02571	0.954	0.505	1.09031e-53	5
JCHAIN	3.71216e-49	0.860364	0.748	0.212	9.03206e-45	5
IGHM	1.0711e-44	0.684284	0.649	0.156	2.60609e-40	5
CCL19	1.24432e-41	1.33158	0.626	0.161	3.02756e-37	5
IGLC2	3.3576e-39	0.790155	0.947	0.552	8.16938e-35	5
IGHG3	2.23548e-36	0.778253	0.901	0.405	5.43915e-32	5
RBP5	6.40786e-35	0.716594	0.588	0.161	1.5591e-30	5
RGS16	5.30535e-31	0.945025	0.74	0.326	1.29085e-26	5
C10orf10	2.22541e-28	0.887835	0.786	0.373	5.41464e-24	5
BIRC3	5.94031e-27	0.786003	0.557	0.197	1.44534e-22	5
SOCS3	1.13046e-25	0.692635	0.878	0.65	2.75051e-21	5
CTSS	3.7169e-25	0.770931	0.611	0.251	9.04358e-21	5
G0S2	1.53582e-22	0.725258	0.802	0.421	3.73679e-18	5
TNFSF13B	5.13562e-22	0.662056	0.794	0.441	1.24955e-17	5
VCAM1	1.44295e-20	0.698974	0.618	0.272	3.51083e-16	5
CXCL14	1.22661e-19	0.745315	0.565	0.222	2.98447e-15	5
SFRP1	3.76195e-113	1.16087	0.595	0.038	9.1532e-109	6
RSPO3	5.12309e-92	1.24912	0.802	0.118	1.2465e-87	6
PLA2G2A	2.35477e-77	1.50836	0.719	0.111	5.72938e-73	6
IGF1	7.83977e-70	1.37392	0.967	0.322	1.90749e-65	6
SFRP2	2.24469e-63	1.37591	0.992	0.433	5.46155e-59	6
IGFBP4	8.26329e-63	0.971544	1	0.752	2.01054e-58	6
NR4A1	5.88516e-59	1.09641	0.992	0.479	1.43192e-54	6
MGST1	1.5665e-57	1.03575	0.868	0.256	3.81144e-53	6
GPRC5A	8.19465e-57	0.833764	0.645	0.119	1.99384e-52	6
CPXM1	6.43531e-56	0.958584	0.835	0.232	1.56578e-51	6
EGR3	9.46937e-55	0.874599	0.694	0.151	2.30399e-50	6
OGN	9.89363e-49	0.852647	0.744	0.184	2.40722e-44	6
C16orf89	6.85906e-47	0.845943	0.744	0.199	1.66888e-42	6
CSRNP1	3.1406e-44	0.833306	0.876	0.32	7.6414e-40	6
NR4A2	1.46858e-42	0.934303	0.826	0.292	3.5732e-38	6
SRPX	1.51376e-41	0.879249	0.851	0.326	3.68312e-37	6
CXCL2	5.96535e-41	0.993951	0.826	0.295	1.45143e-36	6
IER3	2.13138e-39	0.852834	0.983	0.637	5.18587e-35	6
C7	9.68555e-39	0.840589	0.992	0.607	2.35659e-34	6
IL6	1.9663e-38	0.881426	0.562	0.129	4.78421e-34	6
PTGDS	0.000103877	0.36035	0.744	0.69	1	7
CFD	0.00592275	0.358528	0.641	0.59	1	7
CD3E	1.04069e-107	1.04763	0.632	0.031	2.53209e-103	8
PTPRC	6.95639e-90	0.979857	0.618	0.038	1.69256e-85	8
SPOCK2	6.08603e-85	0.847156	0.559	0.032	1.48079e-80	8
FYB	8.50513e-83	0.877675	0.559	0.033	2.06938e-78	8
CD3D	2.52497e-80	1.27228	0.735	0.074	6.14351e-76	8
CD2	1.34883e-77	0.91293	0.529	0.032	3.28183e-73	8
CORO1A	5.91939e-70	1.13161	0.75	0.091	1.44025e-65	8
ACAP1	8.97602e-65	0.864945	0.574	0.05	2.18395e-60	8
LTB	3.85035e-57	1.17631	0.662	0.083	9.36828e-53	8
TRBC2	1.72326e-54	1.06671	0.588	0.069	4.19287e-50	8
CXCR4	1.30175e-51	1.42179	0.868	0.186	3.16728e-47	8
LAPTM5	1.97941e-45	0.957739	0.706	0.121	4.81611e-41	8
CD52	1.22051e-44	1.30491	0.824	0.206	2.96962e-40	8
TRAC	1.84726e-44	1.17747	0.721	0.145	4.49456e-40	8
CD37	9.91755e-44	0.864403	0.588	0.085	2.41304e-39	8
ARHGDIB	1.51457e-32	0.998638	0.956	0.367	3.68509e-28	8
RGS1	1.578e-31	1.13905	0.662	0.159	3.83943e-27	8
SRGN	1.17171e-30	1.13507	0.912	0.381	2.85088e-26	8
CCL5	4.68695e-20	1.03723	0.544	0.162	1.14038e-15	8
CREM	3.61885e-19	0.935241	0.735	0.323	8.80504e-15	8
HIGD1B	3.42689e-252	2.00055	0.885	0.012	8.33796e-248	9
COX4I2	4.88884e-161	1.75975	0.787	0.026	1.1895e-156	9
RGS5	1.31471e-156	2.2171	0.869	0.038	3.19882e-152	9
GJA4	1.85644e-136	1.44072	0.705	0.025	4.5169e-132	9
MCAM	1.47875e-105	1.32387	0.721	0.04	3.59795e-101	9
GJC1	3.88089e-105	1.06178	0.541	0.018	9.44261e-101	9
ADGRF5	9.81104e-86	1.03771	0.525	0.024	2.38712e-81	9
TINAGL1	1.78697e-85	1.47303	0.82	0.075	4.34787e-81	9
NDUFA4L2	4.63714e-58	1.78285	0.852	0.154	1.12826e-53	9
PTP4A3	7.70477e-58	1.3612	0.721	0.094	1.87465e-53	9
NOTCH3	2.72966e-56	1.47633	0.869	0.171	6.64154e-52	9
TPPP3	4.94908e-40	1.29816	0.869	0.239	1.20416e-35	9
EGFL6	9.88668e-38	1.43341	0.836	0.244	2.40553e-33	9
COL4A1	4.78445e-34	1.34624	0.918	0.391	1.1641e-29	9
CHN1	9.41122e-31	1.17227	0.754	0.214	2.28984e-26	9
COL4A2	2.34616e-29	1.22091	0.885	0.421	5.70843e-25	9
MEF2C	3.51405e-28	1.06676	0.656	0.169	8.55004e-24	9
SDC2	4.61049e-26	1.08641	0.852	0.383	1.12178e-21	9
FAM162B	6.59342e-25	1.12207	0.541	0.127	1.60425e-20	9
COL18A1	8.8173e-24	1.14858	0.82	0.446	2.14534e-19	9
SFTPC	9.70994e-22	0.98964	0.865	0.391	2.36252e-17	10
GPX3	3.25152e-21	1.0163	0.981	0.549	7.91126e-17	10
ATF3	6.97982e-20	0.966801	0.942	0.463	1.69826e-15	10
GDF10	2.40936e-19	0.823619	0.558	0.134	5.86222e-15	10
IRF1	3.80852e-19	0.935903	0.962	0.587	9.26651e-15	10
ICAM1	8.92642e-19	0.917376	0.808	0.333	2.17189e-14	10
INTS6	1.7896e-17	0.886379	0.865	0.392	4.35427e-13	10
INMT	2.47666e-17	1.06584	0.827	0.421	6.02596e-13	10
CCL2	6.09872e-16	1.08255	0.846	0.472	1.48388e-11	10
NFKBIZ	9.22299e-16	0.81837	0.865	0.52	2.24405e-11	10
LIMCH1	5.3237e-14	0.829099	0.827	0.406	1.29531e-09	10
CFD	9.40714e-14	0.879569	0.904	0.583	2.28885e-09	10
ADH1B	1.60864e-13	0.783127	0.942	0.525	3.91397e-09	10
FIGF	1.86163e-13	0.897679	0.519	0.16	4.52954e-09	10
FGFR4	5.73011e-13	0.769356	0.5	0.153	1.39419e-08	10
TSPAN8	6.65588e-12	0.785776	0.692	0.323	1.61944e-07	10
RGCC	7.92892e-12	0.86919	0.885	0.577	1.92919e-07	10
GPC3	2.35726e-11	0.792349	0.769	0.372	5.73544e-07	10
IL6	7.66966e-10	0.822415	0.442	0.15	1.86611e-05	10
ADM	2.01954e-09	0.801952	0.538	0.229	4.91374e-05	10
CRABP1	6.23332e-88	0.882303	0.347	0.005	1.51663e-83	11
CST1	8.34948e-72	1.83352	0.653	0.044	2.03151e-67	11
PTGER3	4.47667e-60	0.83156	0.551	0.037	1.08922e-55	11
WNT5A	2.47043e-43	0.919097	0.592	0.064	6.01081e-39	11
DIO2	4.96224e-37	1.07867	0.735	0.121	1.20736e-32	11
XIST	8.32043e-34	0.945188	0.714	0.113	2.02444e-29	11
IGFBP3	3.61921e-32	1.52902	0.959	0.289	8.8059e-28	11
CHN1	3.88116e-32	1.11997	0.878	0.214	9.44324e-28	11
SLC6A6	5.95759e-29	0.889082	0.612	0.113	1.44954e-24	11
TWIST2	1.01807e-28	1.06289	0.837	0.226	2.47708e-24	11
COL12A1	1.71449e-28	1.01512	0.776	0.167	4.17152e-24	11
CXCL14	3.85712e-28	1.4314	0.837	0.231	9.38477e-24	11
IFI27	4.41487e-21	1.08754	0.878	0.327	1.07418e-16	11
POSTN	9.29136e-21	1.19143	0.816	0.286	2.26068e-16	11
COL10A1	2.58517e-20	0.9806	0.837	0.261	6.28999e-16	11
CTGF	7.48832e-20	1.00286	0.959	0.644	1.82198e-15	11
BST2	2.48891e-18	0.91395	0.878	0.429	6.05576e-14	11
MMP11	6.33777e-13	0.99444	0.592	0.193	1.54204e-08	11
CTHRC1	2.48694e-12	0.827649	0.878	0.546	6.05098e-08	11
APOD	1.12841e-09	0.844591	0.796	0.529	2.74553e-05	11
WIF1	1.69837e-213	1.30536	0.652	0.003	4.13231e-209	12
PCSK1N	2.49593e-62	1.40899	0.804	0.081	6.07285e-58	12
FAM150A	7.71286e-60	0.887664	0.413	0.018	1.87662e-55	12
MYH11	8.05295e-52	1.64676	0.935	0.145	1.95936e-47	12
TYRP1	6.2504e-44	1.03652	0.652	0.076	1.52078e-39	12
WFDC1	3.10998e-40	1.23307	0.804	0.135	7.5669e-36	12
ROBO2	1.35147e-33	1.08231	0.783	0.156	3.28827e-29	12
CNN1	1.80252e-27	0.875227	0.652	0.113	4.38571e-23	12
LMOD1	5.94537e-27	0.916143	0.739	0.159	1.44657e-22	12
LMCD1	7.15495e-23	1.03947	0.957	0.508	1.74087e-18	12
COL4A2	1.31976e-22	1.01759	0.957	0.423	3.2111e-18	12
LTBP1	5.3024e-22	0.933659	0.978	0.591	1.29013e-17	12
ACTA2	9.04486e-21	1.16451	0.978	0.632	2.2007e-16	12
COL4A1	1.45888e-19	0.936222	0.913	0.396	3.5496e-15	12
SYNPO2	2.20476e-19	0.889773	0.674	0.192	5.36441e-15	12
TAGLN	3.32201e-19	0.96168	0.957	0.715	8.08279e-15	12
ITGBL1	7.92939e-19	0.99404	0.87	0.41	1.9293e-14	12
ACTG2	8.62043e-16	0.982824	0.478	0.107	2.09744e-11	12
SFRP4	2.21121e-15	0.926988	0.935	0.401	5.3801e-11	12
TGFBI	4.86732e-14	0.88707	0.717	0.28	1.18427e-09	12
XIST	2.0368e-28	1.02742	0.718	0.117	4.95573e-24	13
SCGB3A2	9.76256e-28	0.939611	0.744	0.132	2.37533e-23	13
IGHA2	5.04798e-22	0.920378	0.718	0.156	1.22822e-17	13
GSN	2.12553e-20	0.776272	1	0.853	5.17164e-16	13
LEPR	2.60773e-19	0.972208	0.615	0.135	6.34487e-15	13
IGHA1	7.4417e-19	1.00958	0.974	0.528	1.81064e-14	13
JCHAIN	2.52015e-16	0.834614	0.769	0.239	6.13177e-12	13
IGHM	4.65812e-16	0.829892	0.667	0.181	1.13337e-11	13
IGLC2	3.34051e-15	0.861175	1	0.571	8.12779e-11	13
ADH1B	1.02029e-14	0.914157	0.949	0.528	2.48247e-10	13
IGHG3	7.76177e-13	0.77853	0.923	0.43	1.88852e-08	13
FMO2	2.68953e-12	0.81654	0.923	0.455	6.54389e-08	13
ABCA8	3.16769e-12	0.704023	0.897	0.388	7.7073e-08	13
ALDH1A1	1.64784e-11	0.749663	0.846	0.428	4.00935e-07	13
CKB	1.96817e-11	0.725382	0.718	0.277	4.78875e-07	13
C7	3.29319e-11	0.742431	0.974	0.625	8.01267e-07	13
ADIRF	1.09789e-10	0.68792	0.974	0.631	2.67126e-06	13
IGFBP6	1.15386e-09	0.814881	0.846	0.542	2.80746e-05	13
WISP2	4.34785e-09	0.686847	0.59	0.203	0.000105788	13
RSPO3	1.25696e-07	0.669428	0.462	0.157	0.00305831	13
MS4A6A	2.46909e-71	1.46361	0.783	0.035	6.00753e-67	14
LST1	3.03496e-48	1.53184	0.87	0.074	7.38436e-44	14
AIF1	2.43806e-46	1.59615	0.87	0.078	5.93205e-42	14
C1QC	2.37121e-38	1.40552	0.696	0.056	5.76939e-34	14
HLA-DQB1	5.06425e-33	1.7174	0.957	0.147	1.23218e-28	14
CXCL8	1.01087e-31	1.78318	1	0.168	2.45956e-27	14
TYROBP	2.70308e-31	1.9353	1	0.18	6.57686e-27	14
FCER1G	6.85287e-30	1.53619	0.87	0.133	1.66737e-25	14
HLA-DMA	1.18902e-29	1.36282	0.87	0.13	2.893e-25	14
LAPTM5	1.453e-28	1.36221	0.87	0.134	3.5353e-24	14
HLA-DQA1	9.07844e-28	1.72008	0.913	0.169	2.20887e-23	14
LYZ	6.35364e-26	1.75721	0.913	0.172	1.5459e-21	14
CCL3L3	4.18136e-24	1.46994	0.696	0.094	1.01737e-19	14
C1QB	1.41168e-22	1.51222	0.783	0.136	3.43475e-18	14
CCL3	8.23697e-22	1.60857	0.783	0.147	2.00414e-17	14
HLA-DPA1	1.33492e-19	1.67449	0.957	0.337	3.248e-15	14
C1QA	2.61857e-18	1.54714	0.783	0.177	6.37124e-14	14
HLA-DRA	1.84127e-17	1.62289	1	0.59	4.47999e-13	14
HLA-DPB1	1.17528e-16	1.71475	0.957	0.429	2.85958e-12	14
HLA-DRB1	7.14846e-16	1.43552	0.957	0.443	1.73929e-11	14
CALB2	0	1.95151	1	0.003	0	15
UPK3B	0	1.58201	0.913	0	0	15
ITLN1	1.52276e-292	2.20025	0.913	0.003	3.70503e-288	15
KLK11	2.35516e-262	1.47722	0.913	0.004	5.73034e-258	15
MSLN	9.60609e-187	1.67463	0.913	0.011	2.33726e-182	15
PDZK1IP1	2.07289e-168	1.47462	0.957	0.016	5.04355e-164	15
HP	1.84912e-163	2.58673	1	0.019	4.4991e-159	15
CPB1	9.65653e-155	1.43044	0.522	0.002	2.34953e-150	15
RBP4	4.83923e-116	1.28709	0.783	0.017	1.17743e-111	15
TFPI2	4.00287e-79	1.81764	1	0.053	9.73938e-75	15
PRG4	2.39647e-64	2.07456	1	0.072	5.83085e-60	15
KRT19	6.31687e-56	2.18345	1	0.089	1.53696e-51	15
SLC39A8	7.52614e-53	1.39589	0.957	0.08	1.83119e-48	15
KRT8	1.21068e-51	1.97403	1	0.098	2.9457e-47	15
KRT18	3.75384e-50	1.97905	1	0.099	9.13347e-46	15
PROCR	1.67717e-40	1.80035	1	0.135	4.08073e-36	15
SLPI	2.27713e-39	2.27807	0.957	0.124	5.54048e-35	15
PLA2G2A	2.05047e-28	1.87112	0.913	0.141	4.98899e-24	15
TM4SF1	5.40948e-24	1.8336	0.913	0.206	1.31618e-19	15
IFI27	2.73416e-15	1.42236	0.913	0.334	6.65247e-11	15

## Sheet: Table S3
Table S3: Gene list of function modules.
Module/Pathway		Gene symbol
HALLMARK_ANGIOGENESIS		APOH,APP,CCND2,COL3A1,COL5A2,CXCL6,FGFR1,FSTL1,ITGAV,JAG1,JAG2,KCNJ8,LPL,LRPAP1,LUM,MSX1,NRP1,OLR1,PDGFA,PF4,PGLYRP1,POSTN,PRG2,PTK2,S100A4,SERPINA5,SLCO2A1,SPP1,STC1,THBD,TIMP1,TNFRSF21,VAV2,VCAN,VEGFA,VTN
HALLMARK_EPITHELIAL_MESENCHYMAL_TRANSITION		COL5A2,CXCL6,FGFR1,FSTL1,ITGAV,JAG1,JAG2,KCNJ8,LPL,LRPAP1,LUM,MSX1,NRP1,OLR1,PDGFA,PF4,PGLYRP1,POSTN,PRG2,PTK2,S100A4,SERPINA5,SLCO2A1,SPP1,STC1,THBD,TIMP1,TNFRSF21,VAV2,VCAN,VEGFA,VTPACTA2,ADAM12,ANPEP,APLP1,AREG,BASP1,BDNF,BGN,BMP1,CADM1,CALD1,CALU,CAP2,CAPG,CCN1,CCN2,CD44,CD59,CDH11,CDH2,CDH6,COL11A1,COL12A1,COL16A1,COL1A1,COL1A2,COL3A1,COL4A1,COL4A2,COL5A1,COL5A2,COL5A3,COL6A2,COL6A3,COL7A1,C…
		The gene lists are from HALLMARK

## Sheet: Table S4
Table S4: Top50 ﻿Differentially expressed genes of CAF-C11.
gene	p_val	avg_log2FC	pct.1	pct.2	p_val_adj	cluster
CST1	8.35e-72	1.83352	0.653	0.044	2.03e-67	11
IGFBP3	3.62e-32	1.52902	0.959	0.289	8.81e-28	11
CXCL14	3.86e-28	1.4314	0.837	0.231	9.38e-24	11
POSTN	9.29e-21	1.19143	0.816	0.286	2.26e-16	11
CHN1	3.88e-32	1.11997	0.878	0.214	9.44e-28	11
IFI27	4.41e-21	1.08754	0.878	0.327	1.07e-16	11
DIO2	4.96e-37	1.07867	0.735	0.121	1.21e-32	11
TWIST2	1.02e-28	1.06289	0.837	0.226	2.48e-24	11
COL12A1	1.71e-28	1.01512	0.776	0.167	4.17e-24	11
CTGF	7.49e-20	1.00286	0.959	0.644	1.82e-15	11
MMP11	6.34e-13	0.99444	0.592	0.193	1.54e-08	11
COL10A1	2.59e-20	0.9806	0.837	0.261	6.29e-16	11
XIST	8.32e-34	0.945188	0.714	0.113	2.02e-29	11
WNT5A	2.47e-43	0.919097	0.592	0.064	6.01e-39	11
BST2	2.49e-18	0.91395	0.878	0.429	6.06e-14	11
SLC6A6	5.96e-29	0.889082	0.612	0.113	1.45e-24	11
CRABP1	6.23e-88	0.882303	0.347	0.005	1.52e-83	11
APOD	1.13e-09	0.844591	0.796	0.529	2.75e-05	11
PTGER3	4.48e-60	0.83156	0.551	0.037	1.09e-55	11
CTHRC1	2.49e-12	0.827649	0.878	0.546	6.05e-08	11
CCL11	1.64e-12	0.824602	0.367	0.083	3.99e-08	11
LINC01436	2.49e-44	0.816572	0.49	0.041	6.05e-40	11
INHBA	6.54e-15	0.800645	0.755	0.3	1.59e-10	11
CXCL1	1.66e-16	0.796415	0.449	0.091	4.04e-12	11
CTSK	1.29e-16	0.78983	1	0.588	3.14e-12	11
F2RL2	2.47e-70	0.779182	0.469	0.02	6.02e-66	11
PMEPA1	1.1e-12	0.755948	0.796	0.359	2.67e-08	11
PERP	1.51e-18	0.753931	0.714	0.208	3.66e-14	11
CYR61	3.93e-18	0.748269	0.98	0.761	9.56e-14	11
SFTPB	6.23e-28	0.74466	0.714	0.145	1.52e-23	11
SULF1	2.62e-09	0.742366	0.653	0.327	6.37e-05	11
IGF2	3.38e-13	0.730207	0.469	0.122	8.22e-09	11
ITGBL1	2.82e-11	0.717789	0.816	0.41	6.86e-07	11
F2R	2.77e-11	0.695593	0.673	0.298	6.75e-07	11
ENTPD1	7.35e-20	0.695443	0.653	0.159	1.79e-15	11
SDC1	3.89e-20	0.695025	0.51	0.099	9.47e-16	11
ASPN	4.38e-10	0.693377	0.796	0.367	1.06e-05	11
NCOA7	6.6e-12	0.687972	0.633	0.252	1.61e-07	11
BPGM	1.42e-20	0.67163	0.592	0.133	3.46e-16	11
IGFBP5	5.5e-07	0.670784	0.755	0.441	0.0133703	11
HOPX	4.25e-07	0.666807	0.551	0.269	0.0103406	11
COL8A1	5.37e-10	0.662916	0.837	0.554	1.31e-05	11
PDPN	4.2e-14	0.655897	0.714	0.248	1.02e-09	11
WFDC1	7.17e-12	0.648639	0.49	0.142	1.74e-07	11
CTD-3252C9.4	1.16e-15	0.644476	0.51	0.126	2.83e-11	11
LINC00152	5.5e-12	0.644137	0.796	0.389	1.34e-07	11
MIR4435-2HG	1.28e-12	0.642318	0.714	0.29	3.11e-08	11
ISM1	1.74e-19	0.635497	0.51	0.101	4.23e-15	11
MEST	6.43e-11	0.63213	0.612	0.232	1.56e-06	11
TM4SF1	4.24e-12	0.630809	0.612	0.204	1.03e-07	11

## Sheet: Table S5
Table S5: Feature summary of the patient's plasma samples for ELISA.
No	Patient id	Samples	Sex	Age	Histology	Grade(Differentiated)	pTNM	pT	pN	pM	Stages	CXCL14(ng/ml)	CEA(ng/ml)	CTFRA21-1(ng/ml)	SCC(ng/ml)	CA125(U/ml)
1	MRD33	Plasma	female	61	Lung Adenocarcinoma	moderate	T1aN0M0	T1	N0	M0	IA1	2.28269	1.3	﻿2.59	﻿0.46	﻿17.30
2	MRD32	Plasma	female	67	Lung Adenocarcinoma	low	T1cN0M0	T1	N0	M0	IA3	3.13129	﻿1.00	﻿2.07	﻿0.7	﻿8.8
3	MRD42	Plasma	female	44	Lung Adenocarcinoma	low	T2aN0M0	T2	N0	M0	IB	2.47194	﻿1.24	﻿2.80	﻿0.82	﻿14.42
4	MRD31	Plasma	female	68	Lung Adenocarcinoma	moderate	T1bN0M0	T1	N0	M0	IA2	3.42433
5	MRD29	Plasma	female	54	Lung Adenocarcinoma	moderate	T2aN0M0	T2	N0	M0	IB	4.44386	﻿3.09	﻿2.12	﻿0.43
6	MRD26	Plasma	male	55	Lung Adenocarcinoma	low	T2aN0M0	T2	N0	M0	IB	2.49026	﻿2.11	﻿1.12	﻿0.28	﻿31.15
7	MRD34	Plasma	female	77	Lung Adenocarcinoma	moderate	T1cN0M0	T1	N0	M0	IA3	3.12518	1.46	﻿3.37	﻿0.28	﻿16.73
8	MRD20	Plasma	male	65	Lung Adenocarcinoma	moderate	T1cN0M0	T1	N0	M0	IA3	4.34007	﻿1.60	﻿1.26	﻿0.42
9	92	Plasma	female	68	Lung Adenocarcinoma	unclear	T2aN0M0	T2	N0	M0	IB	3.55253	7.88	﻿1.36	﻿0.50	﻿12.55
10	MRD1	Plasma	male	57	Lung Adenocarcinoma	moderate	T1cN0M0	T1	N0	M0	IA3	4.00073	4.46	﻿2.06	﻿3.31	62.52
11	MRD4	Plasma	female	67	Lung Adenocarcinoma	low	T1aN0M0	T1	N0	M0	IA1	3.62483
12	MRD7	Plasma	male	69	Lung Adenocarcinoma	moderate	T2aN0M0	T2	N0	M0	IB	2.95527	1.95	﻿2.83	﻿0.61	﻿46.74
13	98	Plasma	male	52	Lung Adenocarcinoma	low	T2aN1M0	T2	N1	M0	IIB	4.23629	39.96	﻿2.50	﻿0.38	﻿10.31
14	MRD2	Plasma	male	56	Lung Adenocarcinoma	moderate	T2bN0M0	T2	N0	M0	IIA	4.22979	﻿6.13	﻿3.82	﻿0.52	﻿8.23
15	MRD38	Plasma	male	75	Lung Adenocarcinoma	low	T2bN2M0	T2	N2	M0	IIIA	3.70515	3.79	﻿5.54	﻿0.89	﻿40.87
16	94	Plasma	male	43	Lung Adenocarcinoma	unclear	T3N2M0	T3	N2	M0	IIIB	4.66364	24.42	﻿29.06	﻿0.77	﻿37.98
17	96	Plasma	female	49	Lung Adenocarcinoma	unclear	T2N2M0	T2	N2	M0	III	5.0971	1.97	﻿1.77	﻿0.31	﻿13.26
18	99	Plasma	female	52	Lung Adenocarcinoma	unclear	T3N3M0	T3	N3	M0	IIIB	4.05924	22.22	﻿5.28	﻿0.21	﻿38.88
19	B5	Plasma	male	69	Lung Adenocarcinoma	unclear	T2N3M0	T2	N3	M0	IIIC	3.91273	169.11	﻿18.72	﻿0.38	﻿430.78
20	B1	Plasma	male	74	Lung Adenocarcinoma	unclear	T1N2M0	T1	N2	M0	IIIA	5.2192	2.41	﻿3.07	﻿0.95	﻿12.56
21	MRD43	Plasma	female	74	Lung Adenocarcinoma	low	T2aN2M0	T2	N2	M0	IIIA	2.22775	3.71	﻿9.69	﻿0.66	﻿12.44
22	MRD30	Plasma	female	67	Lung Adenocarcinoma	low	T3N0M0	T3	N0	M0	IIB	4.7995	﻿4.56	﻿3.08	﻿0.33
23	MRD9	Plasma	female	56	Lung Adenocarcinoma	low	T2aN2M0	T2	N2	M0	IIIA	2.82606	2.27	﻿2.83	﻿0.91	﻿13.29
24	MRD18	Plasma	male	53	Lung Adenocarcinoma	low	T4N2M0	T4	N2	M0	IIIB	6.91977	﻿6.63	﻿1.61	﻿0.22
25	MRD23	Plasma	female	67	Lung Adenocarcinoma	low	T2bN2M0	T2	N2	M0	IIIA	3.41927	14.12	﻿3.07	﻿0.61	﻿85.58
26	95	Plasma	female	69	Lung Adenocarcinoma	unclear	T4N3M1	T4	N3	M1	IV	3.68073	206.62	﻿3.22	﻿0.54	﻿15.23
27	119	Plasma	male	49	Lung Adenocarcinoma	unclear	T4N1M1a	T4	N1	M1	IV	3.58305	1.94	﻿3.15	﻿0.60	﻿47.62
28	118	Plasma	male	63	Lung Adenocarcinoma	unclear	T4N3M1c	T4	N3	M1	IV	3.31444	492.36	﻿9.50	﻿0.85	﻿134.18
29	90	Plasma	female	52	Lung Adenocarcinoma	unclear	T2aN3M1	T2	N3	M1	IV	4.96279	12.08	﻿2.60	﻿1.47	﻿26.97
30	102	Plasma	male	58	Lung Adenocarcinoma	unclear	T2aN2M1c	T2	N2	M1	IV	4.72469	109.24	﻿3.70	﻿0.40	﻿89.53
31	B6	Plasma	female	76	Lung Adenocarcinoma	unclear	T4N2M1	T4	N2	M1	IV	3.95546	14.3	﻿27.14	﻿0.81	﻿63.02
32	MRD12	Plasma	female	71	Lung Adenocarcinoma	unclear	T2bN2M1	T2	N2	M1	IV	9.30344	14.3	﻿1.83	﻿0.42	﻿12.58
33	MRD5	Plasma	male	65	Lung Adenocarcinoma	unclear	T2N2M1	T2	N2	M1	IV	7.95166	1.82	﻿15.50	﻿1.21	﻿18.69
34	MRD8	Plasma	male	60	Lung Adenocarcinoma	low	T3N2M1	T3	N2	M1	IV	6.67454	10.27	﻿2.64	﻿1.11	﻿573.87
35	MRD16	Plasma	male	35	Lung Adenocarcinoma	unclear	T2N2M1	T2	N2	M1	IV	5.27462
36	MRD17	Plasma	male	71	Lung Adenocarcinoma	low	T1bN2M1	T1	N2	M1	IV	8.2648	54.27	﻿2.65	﻿0.59	﻿12.58
37	MRD27	Plasma	male	59	Lung Adenocarcinoma	unclear	T3N2M1	T3	N2	M1	IV	4.14179	6.71	﻿13.38	﻿7.93	﻿15.34
38	MRD35	Plasma	male	71	Lung Adenocarcinoma	low	T2N3M1	T2	N3	M1	IV	4.52861	﻿2.75	﻿3.47	﻿1.11
39	MRD36	Plasma	male	58	Lung Adenosquamous carcinoma	unclear	T3N2M1	T3	N2	M1	IV	4.64834

## Sheet: Table S6
Table S6: Feature summary of the lung specimens.
No	Patient id	Samples	Sex	Age	Tissue origins	Histology	Grade(Differentiated)	pTNM:T	pTNM:N	pTNM:M	KRAS	Stages
1	A35	LUNG_A35T	female	65	Primary	Lung Adenocarcinoma	Low	T3	N2b	M0	WT	IIIB

## Sheet: Table S7
Table S7: Top20 ﻿Differentially expressed genes from 9 fibroblasts subsets in EGFR-TKIs targeted therapies sc-RNA data. A two-sided Wilcoxon signed-rank test was used to assess statistical significance.
gene	p_val	avg_log2FC	pct.1	pct.2	p_val_adj	cluster		Module/Pathway		Gene symbol
ADH1B	1.21623e-173	2.53004	0.933	0.299	3.10406e-169	0		Signature genes of CAF-C0 used for ssGSEA		ADH1B,LIMCH1,TCF21,SCN7A,INMT,A2M,SPINT2,PTGDS,TGM2,MFAP4,GPC3,RGCC,G0S2,FMO2,CES1,GPX3,MACF1,CA3,SLIT2,CCL21
LIMCH1	8.00889e-168	3.04495	0.856	0.292	2.04403e-163	0		Signature genes of CAF-C1 used for ssGSEA		MMP11,POSTN,COL11A1,SDC1,MMP1,LUM,COL10A1,DIO2,COL3A1,COL5A2,COL1A1,COL1A2,CTSK,AEBP1,COL12A1,RIN2,PRSS23,TNFAIP6,MMP13,MMP3
TCF21	2.21005e-165	3.16948	0.826	0.265	5.64048e-161	0		Signature genes of CAF-C2 used for ssGSEA		SERF2,TMSB10,RPS27,IFITM3,RPS18,RPL21,RPL34,RPL31,TMEM258,LGALS1,IFITM1,OST4,UQCRQ,SNRPD2,RPL36AL,S100A6,MYEOV2,NUPR1,TIMP1,CXCL14
SCN7A	7.55975e-161	2.49246	0.894	0.298	1.9294e-156	0		Signature genes of CAF-C3 used for ssGSEA		RGS5,HIGD1B,GJA4,COX4I2,MCAM,NDUFA4L2,ESAM,GJC1,CSPG4,TINAGL1,PTP4A3,NOTCH3,FAM162B,TPPP3,ARHGDIB,PGF,COL4A1,COL4A2,PLXDC1,COL18A1
INMT	9.6681e-157	3.65493	0.914	0.42	2.46749e-152	0		Signature genes of CAF-C4 used for ssGSEA		SCARA5,PI16,CD34,FBLN1,CCDC80,C16orf89,PCOLCE2,C3,CFD,LINC01279,SFRP2,C7,AKAP12,IGFBP6,EFEMP1,GSN,IGF1,CLEC3B,UAP1,HAS1
A2M	6.23874e-148	2.58602	0.965	0.748	1.59225e-143	0		Signature genes of CAF-C5 used for ssGSEA		MFAP5,ALPL,CXCL14,CTHRC1,BASP1,CILP,APOD,TACSTD2,PTX3,CHI3L1,CYP1B1,IGFBP4,THBS4,PLA2G2A,IGFL2,THBS1,COMP,CTSB,MGST1,MMP3
SPINT2	2.62492e-138	2.28938	0.639	0.129	6.69932e-134	0		Signature genes of CAF-C6 used for ssGSEA		MYH11,ACTG2,DES,LMOD1,TAGLN,PLN,SGCA,ACTA2,CNN1,TPM2,WFDC1,SYNPO2,CSRP1,MYLK,MYL9,ADIRF,LTBP1,RASL12,CKB,CLU
PTGDS	3.16805e-138	2.33935	0.882	0.375	8.08549e-134	0		Signature genes of CAF-C7 used for ssGSEA		WNT4,CLDN1,KRT8,SLC12A8,BDKRB1,KRT19,KRT18,DUSP2,HAS1,CFI,PRG4,CPXM1,CFB,IGFBP3,SERPINE1,HSPA7,CHI3L1,CXCL2,HSPA6,HP
TGM2	1.11603e-130	2.06486	0.912	0.455	2.84832e-126	0		Signature genes of CAF-C8 used for ssGSEA		THBS4,LAMP5,F13A1,FSTL1,LUM,GPNMB,C1QTNF3,ASPN,CYP26A1,CILP,SFRP4,SEMA3C,LRRC15,CXCL14,SFRP2,NOV,PLS3,PAM,OMD,ABCA8
MFAP4	2.28383e-128	2.44728	0.986	0.758	5.82878e-124	0
GPC3	1.65669e-120	2.51923	0.806	0.295	4.22821e-116	0
RGCC	3.28101e-109	2.991	0.819	0.419	8.3738e-105	0
G0S2	1.94558e-108	2.38162	0.697	0.226	4.96551e-104	0
FMO2	3.68335e-103	2.64489	0.778	0.328	9.40065e-99	0
CES1	3.10184e-102	2.27141	0.762	0.308	7.91652e-98	0
GPX3	3.04284e-99	1.98574	0.931	0.499	7.76593e-95	0
MACF1	1.13853e-78	2.37646	0.87	0.663	2.90575e-74	0
CA3	4.84977e-75	1.94443	0.222	0.013	1.23776e-70	0
SLIT2	4.08117e-71	1.97928	0.921	0.722	1.0416e-66	0
CCL21	5.28621e-24	2.02842	0.144	0.029	1.34915e-19	0
MMP11	4.2048e-127	3.75829	0.829	0.295	1.07315e-122	1
POSTN	2.78308e-123	1.98457	0.897	0.314	7.10297e-119	1
COL11A1	5.06709e-122	1.76695	0.775	0.192	1.29322e-117	1
SDC1	5.52539e-121	1.67617	0.696	0.161	1.41019e-116	1
MMP1	1.20717e-120	4.36877	0.336	0.017	3.08095e-116	1
LUM	4.76414e-117	1.75467	0.992	0.769	1.2159e-112	1
COL10A1	7.16883e-112	1.68882	0.797	0.232	1.82963e-107	1
DIO2	1.97942e-103	2.64886	0.696	0.204	5.05188e-99	1
COL3A1	7.80426e-98	1.77893	0.997	0.837	1.9918e-93	1
COL5A2	8.66437e-98	1.68949	0.965	0.637	2.21132e-93	1
COL1A1	3.68862e-97	1.69802	1	0.882	9.41409e-93	1
COL1A2	2.45275e-94	1.52754	0.997	0.937	6.25992e-90	1
CTSK	3.33088e-90	1.47383	0.967	0.629	8.50106e-86	1
AEBP1	9.3085e-90	1.49907	1	0.807	2.37572e-85	1
COL12A1	8.7895e-78	1.73358	0.856	0.441	2.24326e-73	1
RIN2	1.06028e-73	1.50914	0.908	0.605	2.70604e-69	1
PRSS23	1.20927e-66	1.44808	0.897	0.519	3.08629e-62	1
TNFAIP6	7.31485e-65	1.57519	0.696	0.3	1.8669e-60	1
MMP13	1.26853e-40	1.50277	0.146	0.013	3.23755e-36	1
MMP3	1.24961e-21	1.65653	0.146	0.032	3.18925e-17	1
SERF2	2.35862e-113	1.91803	0.978	0.985	6.01968e-109	2
TMSB10	4.64181e-90	1.73756	0.986	0.976	1.18468e-85	2
RPS27	3.31544e-86	1.90536	0.994	0.993	8.46167e-82	2
IFITM3	1.58832e-83	1.65869	0.983	0.992	4.0537e-79	2
RPS18	8.51918e-83	1.49809	0.992	0.995	2.17427e-78	2
RPL21	5.21619e-82	1.62403	0.983	0.985	1.33128e-77	2
RPL34	8.38824e-77	1.50912	0.972	0.975	2.14085e-72	2
RPL31	1.50348e-71	1.52582	0.975	0.972	3.83717e-67	2
TMEM258	8.15872e-69	1.51823	0.868	0.809	2.08227e-64	2
LGALS1	6.40959e-67	1.75985	0.978	0.989	1.63586e-62	2
IFITM1	7.26963e-65	2.03342	0.905	0.821	1.85536e-60	2
OST4	4.01014e-62	1.61988	0.891	0.884	1.02347e-57	2
UQCRQ	1.46983e-59	1.64806	0.874	0.865	3.7513e-55	2
SNRPD2	4.34499e-56	1.89862	0.854	0.806	1.10893e-51	2
RPL36AL	6.34813e-50	1.53029	0.843	0.822	1.62017e-45	2
S100A6	5.62955e-48	1.53445	0.944	0.929	1.43677e-43	2
MYEOV2	3.83198e-45	1.73817	0.748	0.655	9.77998e-41	2
NUPR1	8.88155e-44	1.6145	0.866	0.854	2.26675e-39	2
TIMP1	1.40509e-42	1.7517	0.969	0.945	3.58608e-38	2
CXCL14	5.46787e-09	1.72677	0.465	0.347	0.000139551	2
RGS5	0	4.59174	0.866	0.06	0	3
HIGD1B	0	3.56076	0.75	0.027	0	3
GJA4	0	3.03048	0.721	0.021	0	3
COX4I2	0	2.64743	0.785	0.033	0	3
MCAM	4.34308e-274	2.91979	0.875	0.091	1.10844e-269	3
NDUFA4L2	5.16264e-267	2.67782	0.904	0.113	1.31761e-262	3
ESAM	2.16982e-252	2.56939	0.686	0.037	5.53781e-248	3
GJC1	1.67428e-221	2.05181	0.785	0.096	4.27309e-217	3
CSPG4	3.5971e-199	2.05283	0.642	0.054	9.18053e-195	3
TINAGL1	1.84558e-190	2.79995	0.715	0.09	4.71028e-186	3
PTP4A3	1.48235e-159	2.1732	0.64	0.085	3.78325e-155	3
NOTCH3	5.51654e-153	2.30651	0.959	0.392	1.40793e-148	3
FAM162B	3.09686e-137	2.16129	0.625	0.101	7.90381e-133	3
TPPP3	3.79404e-134	2.58894	0.727	0.166	9.68315e-130	3
ARHGDIB	6.91671e-99	2.43174	0.776	0.302	1.76528e-94	3
PGF	2.35617e-94	2.152	0.599	0.151	6.01343e-90	3
COL4A1	3.58013e-92	2.90956	0.872	0.509	9.13721e-88	3
COL4A2	3.23317e-84	2.30984	0.922	0.637	8.2517e-80	3
PLXDC1	7.73324e-76	2.21654	0.64	0.228	1.97368e-71	3
COL18A1	6.61356e-64	2.08844	0.84	0.549	1.68791e-59	3
SCARA5	1.38221e-219	2.66468	0.846	0.104	3.52768e-215	4
PI16	3.9793e-185	3.79031	0.577	0.04	1.0156e-180	4
CD34	6.72509e-154	2.1851	0.724	0.117	1.71638e-149	4
FBLN1	6.03703e-124	2.33875	0.997	0.746	1.54077e-119	4
CCDC80	7.88604e-105	2.24849	0.99	0.708	2.01267e-100	4
C16orf89	3.52847e-98	1.71153	0.638	0.137	9.00535e-94	4
PCOLCE2	9.72854e-97	1.94916	0.348	0.03	2.48292e-92	4
C3	4.24973e-94	1.83478	0.983	0.53	1.08462e-89	4
CFD	1.16095e-92	2.16432	0.915	0.381	2.96299e-88	4
LINC01279	3.40927e-90	1.71796	0.887	0.389	8.70113e-86	4
SFRP2	2.18871e-81	1.90541	0.932	0.456	5.58602e-77	4
C7	4.6427e-80	1.97539	0.867	0.374	1.18491e-75	4
AKAP12	6.18805e-70	1.66885	0.949	0.637	1.57932e-65	4
IGFBP6	4.66649e-65	2.57847	0.795	0.399	1.19098e-60	4
EFEMP1	3.48738e-64	1.63868	0.956	0.577	8.90048e-60	4
GSN	2.7697e-63	2.44286	0.973	0.882	7.06882e-59	4
IGF1	7.81856e-54	1.66113	0.785	0.341	1.99545e-49	4
CLEC3B	1.03643e-50	2.15488	0.44	0.126	2.64519e-46	4
UAP1	1.06703e-31	2.26042	0.696	0.408	2.72327e-27	4
HAS1	4.48025e-27	2.1469	0.348	0.122	1.14345e-22	4
MFAP5	1.97522e-146	1.49255	0.879	0.173	5.04115e-142	5
ALPL	1.62493e-138	2.01888	0.546	0.058	4.14715e-134	5
CXCL14	3.49363e-107	1.48409	0.933	0.291	8.91644e-103	5
CTHRC1	4.65745e-102	2.04577	0.972	0.475	1.18867e-97	5
BASP1	6.97907e-101	1.79625	0.926	0.416	1.7812e-96	5
CILP	5.28624e-98	1.75416	0.706	0.163	1.34915e-93	5
APOD	1.04935e-97	2.64807	0.943	0.417	2.67816e-93	5
TACSTD2	9.30204e-93	1.71498	0.408	0.048	2.37407e-88	5
PTX3	2.29001e-91	2.74134	0.376	0.039	5.84456e-87	5
CHI3L1	1.0064e-74	2.81837	0.468	0.085	2.56854e-70	5
CYP1B1	5.77359e-72	1.77393	0.876	0.387	1.47354e-67	5
IGFBP4	3.53599e-70	1.71375	0.993	0.81	9.02455e-66	5
THBS4	1.43757e-69	2.17038	0.411	0.071	3.66896e-65	5
PLA2G2A	8.82479e-68	2.8512	0.514	0.123	2.25226e-63	5
IGFL2	4.52819e-64	1.67156	0.277	0.03	1.15568e-59	5
THBS1	7.70821e-63	1.76988	0.993	0.726	1.96729e-58	5
COMP	8.65448e-63	2.48675	0.539	0.145	2.2088e-58	5
CTSB	4.38134e-59	1.52053	1	0.854	1.11821e-54	5
MGST1	4.01076e-40	1.51674	0.574	0.25	1.02363e-35	5
MMP3	1.57884e-26	1.90842	0.177	0.032	4.02952e-22	5
MYH11	3.87748e-149	3.37794	0.938	0.218	9.8961e-145	6
ACTG2	8.68412e-143	3.92341	0.692	0.083	2.21636e-138	6
DES	1.13772e-127	3.10799	0.495	0.04	2.90368e-123	6
LMOD1	9.58583e-86	2.34552	0.88	0.323	2.4465e-81	6
TAGLN	3.52724e-74	2.18044	0.986	0.75	9.00223e-70	6
PLN	4.03315e-73	1.8275	0.476	0.076	1.02934e-68	6
SGCA	1.19127e-65	1.93916	0.654	0.175	3.04036e-61	6
ACTA2	4.35531e-61	1.96201	0.962	0.69	1.11156e-56	6
CNN1	9.39672e-60	2.03602	0.659	0.218	2.39823e-55	6
TPM2	1.58012e-54	1.82757	0.986	0.824	4.03277e-50	6
WFDC1	7.48332e-53	2.20869	0.49	0.118	1.90989e-48	6
SYNPO2	6.42453e-52	2.01664	0.764	0.337	1.63967e-47	6
CSRP1	1.15153e-49	1.78539	0.928	0.692	2.93893e-45	6
MYLK	3.84301e-48	2.0134	0.947	0.652	9.80812e-44	6
MYL9	9.23146e-48	1.73732	0.962	0.845	2.35605e-43	6
ADIRF	1.0949e-43	1.58819	0.817	0.432	2.79439e-39	6
LTBP1	4.96586e-38	1.66654	0.856	0.54	1.26739e-33	6
RASL12	6.25861e-38	1.62582	0.659	0.28	1.59732e-33	6
CKB	6.01171e-24	1.6724	0.519	0.246	1.53431e-19	6
CLU	4.8832e-21	2.23317	0.74	0.566	1.24629e-16	6
WNT4	2.21318e-204	1.92565	0.558	0.017	5.64849e-200	7
CLDN1	1.86747e-197	1.94008	0.686	0.039	4.76614e-193	7
KRT8	1.47996e-163	3.08628	0.744	0.077	3.77714e-159	7
SLC12A8	9.15186e-128	1.9534	0.837	0.144	2.33574e-123	7
BDKRB1	2.35266e-126	1.98047	0.419	0.02	6.00445e-122	7
KRT19	1.71362e-122	2.61045	0.564	0.054	4.37351e-118	7
KRT18	3.42444e-105	2.13973	0.733	0.122	8.73985e-101	7
DUSP2	1.35581e-100	2.7025	0.564	0.071	3.46031e-96	7
HAS1	9.61512e-83	2.45791	0.628	0.113	2.45397e-78	7
CFI	6.08844e-79	1.93483	0.919	0.37	1.55389e-74	7
PRG4	8.79683e-75	2.45441	0.558	0.089	2.24513e-70	7
CPXM1	1.62923e-73	1.88981	0.924	0.366	4.15811e-69	7
CFB	1.29756e-69	3.03725	0.843	0.304	3.31164e-65	7
IGFBP3	6.04487e-45	2.09499	0.715	0.259	1.54277e-40	7
SERPINE1	3.20073e-39	1.94041	0.802	0.386	8.16889e-35	7
HSPA7	7.68966e-39	2.25007	0.407	0.093	1.96256e-34	7
CHI3L1	2.19183e-38	1.86734	0.442	0.106	5.59398e-34	7
CXCL2	4.50813e-33	2.2663	0.587	0.218	1.15057e-28	7
HSPA6	3.26322e-23	2.14981	0.407	0.133	8.32839e-19	7
HP	7.36659e-16	3.92139	0.186	0.045	1.8801e-11	7
THBS4	7.5932e-28	3.34815	0.639	0.102	1.93794e-23	8
LAMP5	2.71998e-27	2.1598	0.75	0.149	6.94193e-23	8
F13A1	3.26842e-27	2.74482	0.417	0.042	8.34167e-23	8
FSTL1	3.70632e-21	2.60783	1	0.799	9.45926e-17	8
LUM	7.32882e-19	2.28856	1	0.799	1.87046e-14	8
GPNMB	2.37211e-18	2.53676	0.944	0.52	6.05409e-14	8
C1QTNF3	3.2515e-18	2.72204	0.667	0.177	8.29847e-14	8
ASPN	4.01371e-18	2.79371	0.944	0.479	1.02438e-13	8
CYP26A1	1.13127e-17	2.42401	0.278	0.029	2.88723e-13	8
CILP	7.29538e-17	2.90079	0.722	0.217	1.86193e-12	8
SFRP4	1.32328e-16	2.73125	0.917	0.409	3.37728e-12	8
SEMA3C	3.2729e-16	2.16562	0.806	0.333	8.3531e-12	8
LRRC15	4.98072e-15	2.23395	0.639	0.202	1.27118e-10	8
CXCL14	7.00639e-15	2.99808	0.861	0.357	1.78817e-10	8
SFRP2	1.0335e-14	2.11128	0.917	0.506	2.63769e-10	8
NOV	1.72641e-13	2.24186	0.333	0.053	4.40615e-09	8
PLS3	5.27534e-13	2.28601	0.889	0.639	1.34637e-08	8
PAM	3.54581e-12	2.3355	0.778	0.483	9.04961e-08	8
OMD	6.27062e-11	2.166	0.667	0.31	1.60039e-06	8
ABCA8	6.97258e-06	2.35659	0.556	0.328	0.177954	8

## Sheet: Table S8
Table S8: Feature summary of LUAD patients achieved EGFR-TKIs treatment.
No	Patient id	Samples	Sex	Age	Histology	RECIST	Grade(Differentiated)	pTNM	pT	pN	pM	Stages	CXCL14(ng/ml)	CXCL14 IHC Hscore
1	P1_EGFR_treatment	Plasma	female	46	Lung Adenocarcinoma	SD	unclear	T3N2M1	T3	N2	M1	IV	5.51142	—
2	P2_EGFR_treatment	Plasma	femake	68	Lung Adenocarcinoma	PR	moderate	T2bN0M0	T2	N0	M0	IIA	1.34814	—
3	P3_EGFR_treatment	Plasma	male	56	Lung Adenocarcinoma	PR	moderate	T2bN0M0	T2	N0	M0	IIA	3.42248	—
4	P4_EGFR_treatment	Plasma	male	58	Lung Adenocarcinoma	SD	unclear	T2aN2M1c	T2	N2	M1	IV	5.52603	—
5	P5_EGFR_treatment	Plasma	female	77	Lung Adenocarcinoma	PR	moderate	T1cN0M0	T1	N0	M0	IA3	3.36404	—
6	P6_EGFR_treatment	Plasma	male	69	Lung Adenocarcinoma	PR	moderate	T2aN0M0	T2	N0	M0	IB	2.25384	—
7	P7_EGFR_treatment	Plasma	male	66	Non Small Cell Lung Cancer	PR	low	T4N2M1	T4	N2	M1	IV	1.12902	—
8	P8_EGFR_treatment	Plasma	female	56	Lung Adenocarcinoma	PR	low	T2aN2M0	T2	N2	M0	IIIA	1.47961	—
9	P9_EGFR_treatment	Plasma	female	76	Lung Adenocarcinoma	SD	unclear	T4N2M1	T4	N2	M1	IV	3.58316	—
10	P10_EGFR_treatment	Plasma	female	52	Lung Adenocarcinoma	SD	unclear	T2aN3M1	T2	N3	M1	IV	4.5619	—
11	P11_EGFR_treatment	Plasma	female	67	Lung Adenocarcinoma	SD	unclear	T4N3M1B	T4	N3	M1	IV	3.93376	—
12	P12_EGFR_treatment	Plasma	female	45	Lung Adenosquamous carcinoma	SD	unclear	T4N2M1	T4	N2	M1	IV	5.35073	—
13	P13_EGFR_treatment	Plasma	female	53	Lung Adenocarcinoma	PD	unclear	T4N3M1	T4	N3	M1	IV	16.4236	—
14	P14_EGFR_treatment	tumor tissue	female	54	Lung Adenocarcinoma	SD	low	T2N0M0	T2	N0	M0	IIA	—	85.38
15	P15_EGFR_treatment	tumor tissue	male	51	Lung Adenocarcinoma	PR	unclear	T3N2M0	T3	N2	M0	IIIB	—	32.72
16	P16_EGFR_treatment	tumor tissue	female	61	Lung Adenocarcinoma	PR	unclear	T1N2M0	T1	N2	M0	IIIA	—	31.29
17	P17_EGFR_treatment	tumor tissue	female	67	Lung Adenosquamous carcinoma	PR	unclear	T2N2M0	T2	N2	M0	IIIA	—	65.22
18	P18_EGFR_treatment	tumor tissue	male	66	Lung Adenocarcinoma	SD	low	T1N2M0	T1	N2	M0	IIIA	—	107.71
19	P19_EGFR_treatment	tumor tissue	female	78	Lung Adenocarcinoma	PR	low	T1N2M0	T1	N2	M0	IIIA	—	45.28
20	P20_EGFR_treatment	tumor tissue	female	65	Lung Adenocarcinoma	SD	unclear	T4N3M1b	T4	N3	M1	IV	—	54.43
21	P21_EGFR_treatment	tumor tissue	male	63	Lung Adenocarcinoma	SD	unclear	T4N2M1	T4	N2	M1	IV	—	76.95
22	P22_EGFR_treatment	tumor tissue	male	71	Lung Adenocarcinoma	SD	low	T2bN0M0	T2b	N0	M0	IIA	—	52.95
23	P23_EGFR_treatment	tumor tissue	female	33	Lung Adenocarcinoma	PR	unclear	T1cN2M0	T1c	N2	M0	IIIA	—	43.75
24	P24_EGFR_treatment	tumor tissue	female	69	Lung Adenocarcinoma	SD	unclear	T4N2M1	T4	N2	M1	IV	—	86.95

## Sheet: Table S9
Table S9: antibodies, qPCR primer and compounds information.
primer	sequence		Antibodies or compounds	Identifier	Source
Gapdh-F	5'-AGGTCGGTGTGAACGGATTTG-3'		Anti -CD31 Rabbit pAb	gb113151	Servicebio
Gapdh-R	5'-TGTAGACCATGTAGTTGAGGTCA-3'		Anti -CD44 Rabbit pAb	gb13065	Servicebio
Cxcl14-F	5'-AGTGTAAGTGTTCCCGGAAGG-3'		Anti -PCNA mouse mAb	gb13010-1	Servicebio
Cxcl14-R	5'-GCAGTGTGGGTACTTTGGCTT-3'		Mouse C-X-C motif chemokine14(CXCL14) ELISA KIT	CSB-EL006244MO	Cusabio
Postn-F	5'-TGGTATCAAGGTGCTATCTGCG-3'		Human Breast and kidney expressed chemokine, BRAK ELISA KIT	CSB-E10025h	Cusabio
Postn-R	5'-AATGCCCAGCGTGCCATAA-3'		Corning® Matrigel® Growth Factor Reduced (GFR) Basement Membrane Matrix, Phenol Red-Free, *LDEV-Free	356231	corning(bio-coat)
Apod-F	5'-TCACCACAGCCAAAGGACAAA-3'		IVISbrite D-Luciferin Potassium Salt Bioluminescent Substrate(XenoLight)	122799	PerkinElmer
Apod-R	5'-CGTTCTCCATCAGCGAGTAGT-3'		Afatinib(dimaleate)	HY-10261A	MCE/MedChemExpress
Myh11-F	5'-ATGAGGTGGTCGTGGAGTTG-3'		Osimertinib	HY-15772	MCE/MedChemExpress
Myh11-R	5'-GCCTGAGAAGTATCGCTCCC-3'		Gefitinib	HY-50895	MCE/MedChemExpress
Cdh1-F	5'-CAGGTCTCCTCATGGCTTTGC-3'		Sotorasib (AMG510)	S8830	Selleck
Cdh1-R	5'-CTTCCGAAAAGAAGGCTGTCC-3'		Adagrasib (MRTX849)	S8884	Selleck
Krt18-F	5'-CAGCCAGCGTCTATGCAGG-3'		MRTX1133	HY-134813	MCE/MedChemExpress
Krt18-R	5'-CCTTCTCGGTCTGGATTCCAC-3'		Puromycin Dihydrochloride	ST551	beyotime
Krt8-F	5'-TCCATCAGGGTGACTCAGAAA-3'		Filgotinib	HY-18300	MCE/MedChemExpress
Krt8-R	5'-CCAGCTTCAAGGGGCTCAA-3'		Tazemetostat hydrobromide	E4850	Selleck
Vim-F	5'-CGGCTGCGAGAGAAATTGC-3'		Sodium 4-phenylbutyrate	HY-15654	MCE/MedChemExpress
Vim-r	5'-CCACTTTCCGTTCAAGGTCAAG-3'		Custom Library (30 μL * 10 mM in DMSO)	LC000	TopScience
Acta2-F	5'-GTCCCAGACATCAGGGAGTAA-3'
Acta2-R	5'-TCGGATACTTCAGCGTCAGGA-3'
Mmp2-F	5'-CAAGTTCCCCGGCGATGTC-3'
Mmp2-R	5'-TTCTGGTCAAGGTCACCTGTC-3'
Fn1-F	5'-ATGTGGACCCCTCCTGATAGT-3'
Fn1-R	5'-GCCCAGTGATTTCAGCAAAGG-3'
Fap-F	5'-GTCACCTGATCGGCAATTTGT-3'
Fap-R	5'-TCGTAGATGTAGTATGTCGCTGT-3'
Mmp9-F	5'-CTGGACAGCCAGACACTAAAG-3'
Mmp9-R	5'-CTCGCGGCAAGTCTTCAGAG-3'
Snai2-F	5'-TGGTCAAGAAACATTTCAACGCC-3'
Snai2-R	5'-GGTGAGGATCTCTGGTTTTGGTA-3'
Twist1-F	5'-GGACAAGCTGAGCAAGATTCA-3'
Twist1-R	5'-CGGAGAAGGCGTAGCTGAG-3'
